# Supplementary material for: Assessing the Efficacy of the Spectrum-Aided Vision Enhancer (SAVE) to Detect Acral Lentiginous Melanoma, Melanoma In Situ, Nodular Melanoma, and Superficial Spreading Melanoma
Source: Diagnostics (Basel). 2024 Aug 1;14(15):1672. doi: 10.3390/diagnostics14151672 (PMC11312294; doi:10.3390/diagnostics14151672)
Supplement: Supplementary file 1 [file diagnostics-14-01672-s001.zip]

Archive with 1 entries (1 files):
- diagnostics-3046023-supplementary.pdf
